# Supplementary material for: Promoting Pollinating Insects in Intensive Agricultural Matrices: Field-Scale Experimental Manipulation of Hay-Meadow Mowing Regimes and Its Effects on Bees
Source: PLoS One. 2014 Jan 9;9(1):e85635. doi: 10.1371/journal.pone.0085635 (PMC3887108; doi:10.1371/journal.pone.0085635)
Supplement: Appendix S2 — Geographic coordinates of all sampling sites with indication of total number of individuals trapped. Numbers of individuals of solitary bees, bumblebees, honey bees and other insets caught are provided for each meadow. (XLS) [file pone.0085635.s002.xls]

## Sheet: table_wild_bees
Supporting information S2
Table S2. Location of all study sites (n = 36 in total), indicating Swiss canton (VD = Vaud; FR = Fribourg; NE = Neuchâtel; BE = Bern; BL = Basel-Landschaft; AG = Aargau), sampling date, mowing regime, geographic coordinates (decimal WGS84
system, location of the randomly selected point for sampling), and number of arthropods caught during the two sampling periods in June and July. Plant communities were definied according to Rodwell (1992), where MG1= well drained mesotrophic grassland with Alopecurus
pratensis; MG4= mesotrophic grassland with Arrenatherum elatius and; CG3 = calcicolous grassland with Bromus erectus
					Coordinates			June							July							Species number			Type of meadow
Canton	Region	Sampling dates	Mowing regime		E	N		Solitary bees	Bumblebees	Honey bees	Coleoptera	Diptera	Others		Solitary bees	Bumblebees	Honey bees	Coleoptera	Diptera	Others		Solitary bees	Bumblebees
VD	Nyon	29.05.11-02.07.11	Control		6.21926	46.4148		28	1	0	299	52	4		45	3	1	12	161	14		14	3		CG3
		29.05.11-02.07.11	Delayed		6.19594	46.3784		14	0	2	116	11	17		50	4	14	4	20	14		13	2		MG1
		29.05.11-02.07.11	Refuge		6.25433	46.4077		39	3	1	159	103	237		50	2	3	6	126	8		11	2		CG3
	Orbe	28.05.11-02.07.11	Control		6.50323	46.7104		17	4	2	4	129	6		29	1	6	5	103	38		13	4		CG3
		28.05.11-02.07.11	Delayed		6.49181	46.7008		10	2	10	26	135	9		93	6	24	21	94	13		11	3		CG3
		28.05.11-02.07.11	Refuge		6.49843	46.7174		21	18	8	36	343	3		24	8	11	16	122	17		15	8		CG3
	Avenches	23.05.11-05.07.11	Control		7.00789	46.9244		10	0	0	16	59	4		100	3	3	9	67	17		14	3		CG3
		23.05.11-05.07.11	Delayed		7.05615	46.939		6	2	3	7	34	7		55	7	2	13	26	17		13	4		CG3
		23.05.11-05.07.11	Refuge		7.0598	46.9432		54	1	0	11	35	3		130	4	4	5	97	16		14	3		MG1
FR	Cousset	24.05.11-03.07.11	Control		6.98079	46.8232		5	0	2	22	81	10		51	3	2	33	156	9		18	2		CG3
		24.05.11-03.07.11	Delayed		6.97325	46.824		1	1	3	13	32	22		55	5	2	35	65	8		13	2		MG1
		24.05.11-03.07.11	Refuge		7.0023	46.831		8	3	0	17	92	8		35	3	5	22	145	9		12	3		MG1
NE	Coffrane	12.06.11-12.07.11	Control		6.86176	47.0016		13	3	0	99	62	2		2	5	4	24	109	20		3	4		CG3
		12.06.11-12.07.11	Delayed		6.85332	47.0015		3	2	7	148	61	3		19	4	3	26	42	22		10	2		MG1
		12.06.11-12.07.11	Refuge		6.84951	47.0081		15	6	10	407	143	10		11	2	4	32	129	17		8	4		CG3
BE	Wohlen	04.06.11-05.07.11	Control		7.37801	46.9998		3	1	5	37	123	5		7	2	9	105	101	5		2	2		MG4
		04.06.11-05.07.11	Delayed		7.42486	46.9975		14	1	2	95	421	2		3	0	3	19	67	2		4	1		MG1
		04.06.11-05.07.11	Refuge		7.38956	46.97		10	1	5	76	90	6		13	0	4	24	184	2		10	1		MG1
	Grossaffoltern	12.06.11-06.07.11	Control		7.37652	47.065		18	1	8	1542	167	6		16	1	0	9	348	6		6	2		MG4
		12.06.11-06.07.11	Delayed		7.37496	47.0755		33	0	3	332	34	1		21	5	4	15	44	3		10	2		MG4
		12.06.11-06.07.11	Refuge		7.34781	47.0638		31	2	6	129	96	3		14	2	0	5	169	12		9	3		MG4
	Belp	23.05.11-05.07.11	Control		7.51062	46.8824		3	0	2	17	107	3		16	1	0	8	157	12		9	1		MG1
		23.05.11-05.07.11	Delayed		7.47407	46.9145		4	0	3	13	32	22		43	5	0	3	75	11		8	2		CG3
		23.05.11-05.07.11	Refuge		7.51727	46.8961		2	0	3	21	77	2		12	1	2	6	88	2		7	1		CG3
	Hindelbank	07.06.11-05.07.11	Control		7.60116	47.0387		4	0	7	26	56	4		14	4	2	42	54	1		7	1		MG4
		07.06.11-05.07.11	Delayed		7.55334	47.0573		2	0	2	149	16	2		2	2	2	21	30	5		4	2		MG1
		07.06.11-05.07.11	Refuge		7.56751	47.0306		1	2	1	13	39	3		5	2	3	29	119	1		4	3		MG4
	Huttwil	14.06.11-11.07.11	Control		7.81477	47.0923		5	0	3	772	47	6		3	0	4	0	233	8		2	0		MG4
		14.06.11-11.07.11	Delayed		7.85304	47.109		0	1	1	296	36	6		1	1	6	9	105	1		1	1		MG4
		14.06.11-11.07.11	Refuge		7.82261	47.1105		10	0	0	46	141	4		11	4	7	5	181	3		9	2		MG4
BL	Diegten	30.05.11-09.07.11	Control		7.8175	47.4251		5	0	5	15	43	8		13	3	4	12	415	18		6	2		CG3
		30.05.11-09.07.11	Delayed		7.83267	47.4385		3	0	0	10	23	30		9	4	8	12	100	10		8	1		CG3
		30.05.11-09.07.11	Refuge		7.81699	47.4146		29	3	3	32	89	5		16	2	2	5	146	19		8	2		CG3
AG	Lupfig	07.06.11-11.07.11	Control		8.17942	47.4476		11	1	0	239	58	4		10	4	9	19	119	17		8	3		MG1
		07.06.11-11.07.11	Delayed		8.18753	47.4431		4	2	1	686	8	9		7	7	14	6	123	11		5	3		MG1
		07.06.11-11.07.11	Refuge		8.21673	47.4444		6	1	2	511	66	1		19	2	0	0	177	3		4	2		MG1
Total								442	62	110	6437	3141	477	0	1004	112	171	617	4497	391
Reference
Rodwell, J.S. (1992) British Plant Communities. Vol. 3. Grasslands and Montane Communities. Cambridge University Press, Cambridge, UK.
