# Supplementary material for: Promoting Pollinating Insects in Intensive Agricultural Matrices: Field-Scale Experimental Manipulation of Hay-Meadow Mowing Regimes and Its Effects on Bees
Source: PLoS One. 2014 Jan 9;9(1):e85635. doi: 10.1371/journal.pone.0085635 (PMC3887108; doi:10.1371/journal.pone.0085635)
Supplement: Appendix S5 — List of the different mowing dates for the year 2011. Dates were communicated by the farmers. (XLSX) [file pone.0085635.s005.xlsx]

## Sheet: Julian date 2010-2013
Supporting information S5
Table S5. Mowing date collected with a standardized survey in 2011. All the meadows were cut at least one and maximum three time.
Canton	Region	Mowing regime	1st cut	2nd cut	3rd cut	Nb cuts
VD	Nyon	Control	2011-06-25	2011-09-30	-	2
	Nyon	Delayed	2011-08-15	-	-	1
	Nyon	refuge	2011-06-23	2011-09-27	-	2
	Orbe	Control	2011-06-19	-	-	1
	Orbe	Delayed	2011-07-17	-	-	1
	Orbe	refuge	2011-06-20	2011-08-22	-	2
	Avenches	Control	2011-06-23	2011-09-07	-	2
	Avenches	Delayed	2011-08-09	2011-11-30	-	2
	Avenches	refuge	2011-06-17	2011-08-23	-	2
BE	Hindelbank	Control	2011-06-24	2011-08-09	-	2
	Hindelbank	Delayed	2011-07-29	2011-11-03	-	2
	Hindelbank	refuge	2011-06-24	2011-08-09	-	2
	Wohlen	Control	2011-06-19	2011-08-22	2011-09-27	3
	Wohlen	Delayed	2011-07-30	-	-	1
	Wohlen	refuge	2011-06-20	2011-08-10	-	2
	Coffrane	Control	2011-06-18	2011-09-20	-	2
	Coffrane	Delayed	2011-07-16	2011-09-20	-	2
	Coffrane	refuge	2011-06-18	2011-09-20	-	2
	Belp	Control	2011-06-25	-	-	1
	Belp	Delayed	2011-07-30	2011-09-02	-	2
	Belp	refuge	2011-06-24	2011-08-10	-	2
	Grossaffoltern	Control	2011-06-24	2011-08-10	-	2
	Grossaffoltern	Delayed	2011-07-31	2011-09-20	-	2
	Grossaffoltern	refuge	2011-06-20	2011-08-19	-	2
	Huttwil	Control	2011-06-26	-	-	1
	Huttwil	Delayed	2011-07-16	-	-	1
	Huttwil	refuge	2011-06-20	2011-08-11	-	2
FR	Cousset	Control	2011-06-24	2011-08-19	-	2
	Cousset	Delayed	2011-07-15	2011-09-13	-	2
	Cousset	refuge	2011-06-15	2011-08-01	-	2
BL	Diegten	Control	2011-06-24	2011-09-14	-	2
	Diegten	Delayed	2011-08-08	-	-	1
	Diegten	refuge	2011-06-19	2011-07-30	-	2
AG	Lupfig	Control	2011-06-24	2011-08-18	-	2
	Lupfig	Delayed	2011-07-30	-	-	1
	Lupfig	refuge	2011-06-25	2011-09-14	-	2
